# Supplementary material for: Azole-resistant Aspergillus fumigatus in the environment: Identifying key reservoirs and hotspots of antifungal resistance
Source: PLoS Pathog. 2021 Jul 29;17(7):e1009711. doi: 10.1371/journal.ppat.1009711 (PMC8321103; doi:10.1371/journal.ppat.1009711)
Supplement: S1 Table — (XLSX) [file ppat.1009711.s001.xlsx]

## Sheet: Sheet1
S1 Table: Environmental setting, substrate, geographic origin and cyp51A genotype of azole-resistant Aspergillus fumigatus reported in the environment.
Environmental Settingb	Substrate Sampledc	Geographic Location	Country	Environment(s) Found	Azole Fungicides Used?d	cyp51A allele(s) or phenotype methode	No. Resistant Isolates	References	Link
Agricultural Environments	Air	East Asia	Taiwan	farmland (crops not specified)	NA	TR34/L98H/S297T/F495I	1	Chen YC, Kuo SF, Wang HC, Wu CJ, Lin YS, Li WS, et al. Azole resistance in Aspergillus species in Southern Taiwan: An epidemiological surveillance study. Mycoses. 2019;62(12):1174-81.	https://www.ncbi.nlm.nih.gov/pubmed/31549427
Agricultural Environments	Air	Europe	UK	barley field	Yes	D100G/V101I/N102H	1	Bromley MJ, Van Muijlwijk G, Fraczek MG, Robson G, Verweij PE, Denning DW, et al. Occurrence of azole-resistant species of Aspergillus in the UK environment. Journal of Global Antimicrobial Resistance. 2014;2(4):276-9.	https://www.ncbi.nlm.nih.gov/pubmed/27873687
Agricultural Environments	Compost	North America	USA	peanut plant waste	Yes	TR34/L98H/S297T/F495I, M172V, F46Y/M172V/N248T/D255E/E427K, I242V, G254V	38	Hurst SF, Berkow EL, Stevenson KL, Litvintseva AP, Lockhart SR. Isolation of azole-resistant Aspergillus fumigatus from the environment in the south-eastern USA. Journal of Antimicrobial Chemotherapy. 2017;72(9):2443-6.	https://www.ncbi.nlm.nih.gov/pubmed/28575384
Agricultural Environments	Plant Debris	East Asia	China	leaves from farmland (crops not specified)	NA	TR34/L98H/S297T/F495I	0.5f	Chen Y, Lu Z, Zhao J, Zou Z, Gong Y, Qu F, et al. Epidemiology and Molecular Characterizations of Azole Resistance in Clinical and Environmental Aspergillus fumigatus Isolates from China. Antimicrobial Agents and Chemotherapy. 2016;60(10):5878-84.	https://www.ncbi.nlm.nih.gov/pubmed/27431231
Agricultural Environments	Plant Debris	Europe	Italy	vegetables, cereal fields	Yes	TR34/L98H, WT	2g	Trovato L, Scalia G, Domina M, Oliveri S. Environmental Isolates of Multi-Azole-Resistant Aspergillus spp. in Southern Italy. Journal of Fungi. 2018;4(4):131.	https://www.ncbi.nlm.nih.gov/pubmed/30563198
Agricultural Environments	Plant Debris	Europe	Romania	woody debris of sunflowers	Suggested	TR34/L98H, G54E	11.5h	Sharma C, Hagen F, Moroti R, Meis JF, Chowdhary A. Triazole-resistant Aspergillus fumigatus harbouring G54 mutation: Is it de novo or environmentally acquired? Journal of Global Antimicrobial Resistance. 2015;3(2):69-74.	https://www.ncbi.nlm.nih.gov/pubmed/27873672
Agricultural Environments	Plant Debris	Europe	The Netherlands	flower bulb waste (flowers not specified)	Yes	TR34/L98H, TR46/Y121F/T289A, TR92/Y121F/M172I/T289A/G448S,TR34/L98H/F495I, TR34/L98H/S297T/F495I, TR46/Y121F/T289A/I364V,	50	Schoustra SE, Debets AJM, Rijs AJMM, Zhang J, Snelders E, Leendertse PC, et al. Environmental Hotspots for Azole Resistance Selection of Aspergillus fumigatus, the Netherlands. Emerging Infectious Diseases. 2019;25(7):1347-53.	https://www.ncbi.nlm.nih.gov/pmc/articles/PMC6590754/
Agricultural Environments	Plant Debris	North America	USA	pecan fields, pecan processing plants, strawberry fields	Yes	TR46/Y121F/T289A	1	Kang SE, Sumabat LG, Melie T, Mangum B, Momany M, Brewer MT. Evidence for the agricultural origin of antimicrobial resistance in a fungal pathogen of humans. bioRxiv. 2020:2020.05.24.113787.	https://www.biorxiv.org/content/10.1101/2020.05.24.113787v1
Agricultural Environments	Plants	South America	Brazil	maize crops	NA	MIC	11	Bedin Denardi L, Hoch Dalla-Lana B, Pantella Kunz De Jesus F, Bittencourt Severo C, Morais Santurio J, Zanette RA, et al. In vitro antifungal susceptibility of clinical and environmental isolates of Aspergillus fumigatus and Aspergillus flavus in Brazil. The Brazilian Journal of Infectious Diseases. 2018;22(1):30-6.	https://www.ncbi.nlm.nih.gov/pubmed/29172033
Agricultural Environments	Soil	Africa	Kenya	flower, agricultural, horticultural, and unplanted fields and greenhouses (plants not specified)	Yes	MIC	26	Kemoi EK, Nyerere A, Gross U, Bader O, Gonoi T, Bii CC. Diversity of Azoles Resistant Aspergillus Species Isolated from Experience and Naïve Soils in Nairobi County and Naivasha Sub-County Kenya. European Scientific Journal. 2017;13(36):301.	https://eujournal.org/index.php/esj/article/view/10358
Agricultural Environments	Soil	Africa	Kenya	horticultural and greenhouse soil (crops not specified)	No	TR34/L98H, MIC	13	Kemoi EK, Nyerere A, Bii CC. Triazole-Resistant Aspergillus fumigatus from Fungicide-Experienced Soils in Naivasha Subcounty and Nairobi County, Kenya. International Journal of Microbiology. 2018;2018:1-6.	https://www.ncbi.nlm.nih.gov/pmc/articles/PMC6038473/
Agricultural Environments	Soil	East Asia	China	farmland (crops not specified)	NA	TR34/L98H/S297T/F495I	0.5f	Chen Y, Lu Z, Zhao J, Zou Z, Gong Y, Qu F, et al. Epidemiology and Molecular Characterizations of Azole Resistance in Clinical and Environmental Aspergillus fumigatus Isolates from China. Antimicrobial Agents and Chemotherapy. 2016;60(10):5878-84.	https://www.ncbi.nlm.nih.gov/pubmed/27431231
Agricultural Environments	Soil	East Asia	China	strawberry and luffa fields	NA	TR46/Y121F/T289A, TR34/L98H/S297T/F495I	3	Ren J, Jin X, Zhang Q, Zheng Y, Lin D, Yu Y. Fungicides induced triazole-resistance in Aspergillus fumigatus associated with mutations of TR46/Y121F/T289A and its appearance in agricultural fields. Journal of Hazardous Materials. 2017;326:54-60.	https://www.ncbi.nlm.nih.gov/pubmed/27987450
Agricultural Environments	Soil	East Asia	China	strawberry, pepper, and rice fields	Yes	TR34/L98H, TR46/Y121F/T289A, TR34/L98H/S297T/F495I, WT	21	Yong C, Fengshou D, Jingya Z, Hong F, Chunping Q, Runan L, et al. High Azole Resistance in Aspergillus fumigatus Isolates from Strawberry Fields, China, 2018. Emerging Infectious Diseases. 2020;26(1):81-9.	https://www.ncbi.nlm.nih.gov/pmc/articles/PMC6924917/
Agricultural Environments	Soil	East Asia	Taiwan	farmlands (crops not specified)	NA	TR34/L98H, TR34/L98H/S297T/F495I, WT	31	Wang H-C, Huang J-C, Lin Y-H, Chen Y-H, Hsieh M-I, Choi P-C, et al. Prevalence, mechanisms and genetic relatedness of the human pathogenic fungus Aspergillus fumigatus exhibiting resistance to medical azoles in the environment of Taiwan. Environmental Microbiology. 2018;20(1):270-80.	https://www.ncbi.nlm.nih.gov/pubmed/29124846
Agricultural Environments	Soil	East Asia	Thailand	rice, cassava, maize, fruit fields (fruit not specified)	Yes	TR34/L98H, G54R	10	Tangwattanachuleeporn M, Minarin N, Saichan S, Sermsri P, Mitkornburee R, Groß U, et al. Prevalence of azole-resistantAspergillus fumigatusin the environment of Thailand. 2016:myw090.	https://www.ncbi.nlm.nih.gov/pubmed/27664994
Agricultural Environments	Soil	Europe	France	barley field	NA	TR34/L98H, NA	5	Lavergne R-A, Chouaki T, Hagen F, Toublanc B, Dupont H, Jounieaux V, et al. Home Environment as a Source of Life-Threatening Azole-Resistant Aspergillus fumigatus in Immunocompromised Patients: Table 1. 2016:ciw664.	https://www.ncbi.nlm.nih.gov/pubmed/27682064
Agricultural Environments	Soil	Europe	France	barley field	Yes	TR34/L98H	1	Rocchi S, Daguindau E, Grenouillet F, Deconinck E, Bellanger AP, Garcia-Hermoso D, et al. Azole-Resistant Aspergillus fumigatus Isolate with the TR34/L98H Mutation in Both a Fungicide-Sprayed Field and the Lung of a Hematopoietic Stem Cell Transplant Recipient with Invasive Aspergillosis. 2014;52(5):1724-6.	https://www.ncbi.nlm.nih.gov/pubmed/24554754
Agricultural Environments	Soil	Europe	France	celery, carrots, cabbage in market gardens	Yes	TR34/L98H, TR46/Y121F/T289A, WT	44	Rocchi S, Ponçot M, Morin-Crini N, Laboissière A, Valot B, Godeau C, et al. Determination of azole fungal residues in soils and detection of Aspergillus fumigatus-resistant strains in market gardens of Eastern France. Environmental Science & Pollution Research. 2018;25(32):32015-23.	https://www.ncbi.nlm.nih.gov/pubmed/30215210
Agricultural Environments	Soil	Europe	Germany	cereal fields and apple orchards	Yes	TR34/L98H, TR46/Y121F/Y289A, WT	18	Barber AE, Riedel J, Sae-Ong T, Kang K, Brabetz W, Panagiotou G, et al. Azole use in agriculture reduces Aspergillus fumigatus abundance but does not alter its population structure. 2020.	https://www.biorxiv.org/content/10.1101/2020.05.26.116616v2
Agricultural Environments	Soil	Europe	Greece	organically grown raisin grapes treated with homemade compost consisting of household waste	Yes	TR46/Y121F/T289A	1	Siopi M, Rivero-Menendez O, Gkotsis G, Panara A, Thomaidis NS, Alastruey-Izquierdo A, et al. Nationwide surveillance of azole-resistant Aspergillus fumigatus environmental isolates in Greece: detection of pan-azole resistance associated with the TR46/Y121F/T289A cyp51A mutation. The Journal of antimicrobial chemotherapy. 2020.	https://academic.oup.com/jac/advance-article-abstract/doi/10.1093/jac/dkaa316/5894665
Agricultural Environments	Soil	Europe	Italy	apple orchard, cucurbit fields	Yes	TR34/L98H , F46Y/M172V/N248T/D255E	7	Prigitano A, Venier V, Cogliati M, De Lorenzis G, Esposto M, Tortorano A. Azole-resistant Aspergillus fumigatus in the environment of northern Italy, May 2011 to June 2012. 2014;19(12):20747.	https://www.ncbi.nlm.nih.gov/pubmed/24698139
Agricultural Environments	Soil	Europe	Italy	olive groves, citrus orchards, vineyards, apple orchards, other orchards (crops not specified), cereal fields, vegetable fields	Yes	TR34/L98H, G54E	29	Prigitano A, Esposto MC, Romanò L, Auxilia F, Tortorano AM. Azole-resistant Aspergillus fumigatus in the Italian environment. Journal of Global Antimicrobial Resistance. 2019;16:220-4.	https://www.ncbi.nlm.nih.gov/pubmed/30367993
Agricultural Environments	Soil	Europe	Italy	vegetables, cereal fields	Yes	TR34/L98H, WT	2g	Trovato L, Scalia G, Domina M, Oliveri S. Environmental Isolates of Multi-Azole-Resistant Aspergillus spp. in Southern Italy. Journal of Fungi. 2018;4(4):131.	https://www.ncbi.nlm.nih.gov/pubmed/30563198
Agricultural Environments	Soil	Europe	Romania	potato and sunflower fields	Suggested	TR34/L98H, G54E	11.5h	Sharma C, Hagen F, Moroti R, Meis JF, Chowdhary A. Triazole-resistant Aspergillus fumigatus harbouring G54 mutation: Is it de novo or environmentally acquired? Journal of Global Antimicrobial Resistance. 2015;3(2):69-74.	https://www.ncbi.nlm.nih.gov/pubmed/27873672
Agricultural Environments	Soil	Europe	Switzerland	crop areas, vineyards (crops not specified)	NA	MIC	18i	Meneau I, Sanglard D. Azole and fungicide resistance in clinical and environmentalAspergillus fumigatusisolates. Medical Mycology. 2005;43(s1):307-11.	https://www.ncbi.nlm.nih.gov/pubmed/16110825
Agricultural Environments	Soil	Europe	UK	bean, cereal, corn, grass, potato, and rapeseed fields	NA	TR34/L98H, WT, MIC	15	Tsitsopoulou A, Posso R, Vale L, Bebb S, Johnson E, White PL. Determination of the Prevalence of Triazole Resistance in Environmental Aspergillus fumigatus Strains Isolated in South Wales, UK. Frontiers in Microbiology. 2018;9.	https://www.ncbi.nlm.nih.gov/pubmed/29997605
Agricultural Environments	Soil	Europe	UK	flower farm (flowers not specified)	NA	TR34/L98H	2	Sewell TR, Zhang Y, Brackin AP, Shelton JMG, Rhodes J, Fisher MC. Elevated Prevalence of Azole-Resistant Aspergillus fumigatus in Urban versus Rural Environments in the United Kingdom. Antimicrobial Agents and Chemotherapy. 2019;63(9).	https://www.ncbi.nlm.nih.gov/pmc/articles/PMC6709452/
Agricultural Environments	Soil	Europe	UK	wheat field	Yes	TR34/L98H, WT	4	Bromley MJ, Van Muijlwijk G, Fraczek MG, Robson G, Verweij PE, Denning DW, et al. Occurrence of azole-resistant species of Aspergillus in the UK environment. Journal of Global Antimicrobial Resistance. 2014;2(4):276-9.	https://www.ncbi.nlm.nih.gov/pubmed/27873687
Agricultural Environments	Soil	India	India	cotton trees and rice paddy fields	Yes	TR34/L98H	15	Chowdhary A, Kathuria S, Xu J, Sharma C, Sundar G, Singh PK, et al. Clonal Expansion and Emergence of Environmental Multiple-Triazole-Resistant Aspergillus fumigatus Strains Carrying the TR34/L98H Mutations in the cyp51A Gene in India. 2012;7(12):e52871.	https://www.ncbi.nlm.nih.gov/pubmed/23285210
Agricultural Environments	Soil	India	India	potato, fenugreek, rose, red chili, aubergine, mustard fields	Yes	TR34/L98H, TR46/Y121F/T289A	14	Chowdhary A, Sharma C, Kathuria S, Hagen F, Meis JF. Azole-resistant Aspergillus fumigatus with the environmental TR46/Y121F/T289A mutation in India. Journal of Antimicrobial Chemotherapy. 2014;69(2):555-7.	https://www.ncbi.nlm.nih.gov/pubmed/24084639
Agricultural Environments	Soil	Middle East	Iran	rice paddy fields	NA	TR34/L98H, WT	4	Vaezi A, Fakhim H, Javidnia J, Khodavaisy S, Abtahian Z, Vojoodi M, et al. Pesticide behavior in paddy fields and development of azole-resistant Aspergillus fumigatus: Should we be concerned? J Mycol Med. 2018;28(1):59-64.	https://www.ncbi.nlm.nih.gov/pubmed/29496370
Agricultural Environments	Soil	North America	USA	strawberry fields	Yes	Y46F/V172M/T248N/E255D/K427E	1	Kang SE, Sumabat LG, Melie T, Mangum B, Momany M, Brewer MT. Evidence for the agricultural origin of antimicrobial resistance in a fungal pathogen of humans. bioRxiv. 2020:2020.05.24.113787.	https://www.biorxiv.org/content/10.1101/2020.05.24.113787v1
Agricultural Environments	Soil	South America	Colombia	flower fields (flowers not specified)	Yes	TR34/L98H, TR46/Y121F/T289A, TR53, WT	20	Alvarez-Moreno C, Lavergne R-A, Hagen F, Morio F, Meis JF, Le Pape P. Azole-resistant Aspergillus fumigatus harboring TR34/L98H, TR46/Y121F/T289A and TR53 mutations related to flower fields in Colombia. Scientific Reports. 2017;7(1):45631.	https://www.ncbi.nlm.nih.gov/pmc/articles/PMC5372364/
Agricultural Environments	Soil	South America	Colombia	flower fields and greenhouses (flowers not specified)	NA	TR34/L98H, TR46/Y121F/T289A, TR53, WT	20	Le Pape P, Lavergne R-A, Morio F, Alvarez-Moreno C. Multiple fungicide-driven alterations in azole-resistant Aspergillus fumigatus, Colombia, 2015. Emerging Infectious Diseases. 2016;22:156+.	https://www.ncbi.nlm.nih.gov/pubmed/26690795
Agricultural Environments	Soil	South America	Colombia	potato, maize, pea, carrot, and unplanted fields	NA	TR34/L98H, TR46/Y121F/T289A, TR53, WT	18	Alvarez-Moreno C, Lavergne R-A, Hagen F, Morio F, Meis JF, Le Pape P. Fungicide-driven alterations in azole-resistant Aspergillus fumigatus are related to vegetable crops in Colombia, South America. 2019. p. 217-24.	https://www.ncbi.nlm.nih.gov/pubmed/30896313
Commercial Products	Compost	Europe	Ireland	commercially-purchased compost	NA	TR46/Y121F/T289A	1	Dunne K, Hagen F, Pomeroy N, Meis JF, Rogers TR. Intercountry Transfer of Triazole-Resistant Aspergillus fumigatus on Plant Bulbs. Clinical Infectious Diseases. 2017;65(1):147-9.	https://www.ncbi.nlm.nih.gov/pubmed/28369271
Commercial Products	Compost	Europe	The Netherlands	compost from a garden center/ plant nursery	NA	TR34/L98H	1	Snelders E, Huis In 'T Veld RAG, Rijs AJMM, Kema GHJ, Melchers WJG, Verweij PE. Possible Environmental Origin of Resistance of Aspergillus fumigatus to Medical Triazoles. Applied and Environmental Microbiology. 2009;75(12):4053-7.	https://www.ncbi.nlm.nih.gov/pubmed/19376899
Commercial Products	Plants	East Asia	Japan	tulip bulbs from the Netherlands	NA	TR34/L98H/T289A/I364V/G448S, TR46/T1121F/T289A, TR46/Y121F/T289A/S363P/I364V/G448S	11	Hagiwara D. Isolation of azole-resistant <i>Aspergillus fumigatus</i> from imported plant bulbs in Japan and the effect of fungicide treatment. Journal of Pesticide Science. 2020.	https://www.jstage.jst.go.jp/article/jpestics/advpub/0/advpub_D20-017/_article/-char/ja/
Commercial Products	Plants	Europe	Ireland, The Netherlands	sealed tulip and narcissus bulbs from the Netherlands	NA	TR34/L98H, TR46/Y121F/T289A	7	Dunne K, Hagen F, Pomeroy N, Meis JF, Rogers TR. Intercountry Transfer of Triazole-Resistant Aspergillus fumigatus on Plant Bulbs. Clinical Infectious Diseases. 2017;65(1):147-9.	https://www.ncbi.nlm.nih.gov/pubmed/28369271
Commercial Products	Seeds	Europe	The Netherlands	seeds from a garden center (plant unknown)	NA	TR34/L98H/S52T	1	Snelders E, Huis In 'T Veld RAG, Rijs AJMM, Kema GHJ, Melchers WJG, Verweij PE. Possible Environmental Origin of Resistance of Aspergillus fumigatus to Medical Triazoles. Applied and Environmental Microbiology. 2009;75(12):4053-7.	https://www.ncbi.nlm.nih.gov/pubmed/19376899
Commercial Products	Soil	Europe	Switzerland	comercially purchased soil for vineyards	NA	TR34/L98H, G54R	2	Riat A, Plojoux J, Gindro K, Schrenzel J, Sanglard D. Azole Resistance of Environmental and Clinical Aspergillus fumigatus Isolates from Switzerland. Antimicrobial Agents and Chemotherapy. 2018;62(4):e02088-17.	https://www.ncbi.nlm.nih.gov/pubmed/29437612
Developed Environments	Air	East Asia	Japan	public park	NA	TR34/L98H	1	Onishi K, Muhammad Sarumoh B, Hagiwara D, Watanabe A, Kamei K, Toyotome T. Azole-resistant <I>Aspergillus fumigatus</I> Containing a 34-bp Tandem Repeat in <I>cyp51A</I> Promoter is Isolated from the Environment in Japan. Medical Mycology Journal. 2017;58(2):E67-E70.	https://europepmc.org/article/med/28566661
Developed Environments	Air	East Asia	Taiwan	inside hospital	NA	TR34/L98H, TR34/L98H/S297T/F495I , TR46/Y121F/T289A	6	Chen YC, Kuo SF, Wang HC, Wu CJ, Lin YS, Li WS, et al. Azole resistance in Aspergillus species in Southern Taiwan: An epidemiological surveillance study. Mycoses. 2019;62(12):1174-81.	https://www.ncbi.nlm.nih.gov/pubmed/31549427
Developed Environments	Air	East Asia	Taiwan	suburban communities	NA	TR34/L98H, TR34/L98H/S297T/F495I, WT	3	Wang H-C, Huang J-C, Lin Y-H, Chen Y-H, Hsieh M-I, Choi P-C, et al. Prevalence, mechanisms and genetic relatedness of the human pathogenic fungus Aspergillus fumigatus exhibiting resistance to medical azoles in the environment of Taiwan. Environmental Microbiology. 2018;20(1):270-80.	https://www.ncbi.nlm.nih.gov/pubmed/29124846
Developed Environments	Air	Europe	France	inside hospital	NA	TR34/L98H	17	Godeau C, Reboux G, Scherer E, Laboissiere A, Lechenault-Bergerot C, Millon L, et al. Azole-resistant Aspergillus fumigatus in the hospital: Surveillance from flower beds to corridors. American journal of infection control. 2019.	https://www.ncbi.nlm.nih.gov/pubmed/31753549
Developed Environments	Air	Europe	France	patient's homes	Suggested	TR34/L98H	5	Paluch M, Lejeune S, Hecquet E, Prévotat A, Deschildre A, Fréalle E. High airborne level of Aspergillus fumigatus and presence of azole-resistant TR34/L98H isolates in the home of a cystic fibrosis patient harbouring chronic colonisation with azole-resistant H285Y A. fumigatus. Journal of Cystic Fibrosis. 2019;18(3):364-7.	https://www.ncbi.nlm.nih.gov/pubmed/30638825
Developed Environments	Air	Europe	Ireland	outside hospital	NA	TR34/L98H	2	Dunne K, Hagen F, Pomeroy N, Meis JF, Rogers TR. Intercountry Transfer of Triazole-Resistant Aspergillus fumigatus on Plant Bulbs. Clinical Infectious Diseases. 2017;65(1):147-9.	https://www.ncbi.nlm.nih.gov/pubmed/28369271
Developed Environments	Air	Europe	Portugal	outside and inside hospital	NA	F46Y/M172V/N248T/D255E/E427K, WT	6	Monteiro C, Pinheiro D, Maia M, Faria MA, Lameiras C, Pinto E. Aspergillus species collected from environmental air samples in Portugal-molecular identification, antifungal susceptibility and sequencing of cyp51A gene on A. fumigatus sensu stricto itraconazole resistant. J Appl Microbiol. 2019;126(4):1140-8.	https://www.ncbi.nlm.nih.gov/pubmed/30735287
Developed Environments	Air	Europe	The Netherlands	inside and out of patient homes and hospital	NA	TR34/L98H, TR46/Y121F/T289A	140	Van Der Linden JWM, Camps SMT, Kampinga GA, Arends JPA, Debets-Ossenkopp YJ, Haas PJA, et al. Aspergillosis due to Voriconazole Highly Resistant Aspergillus fumigatus and Recovery of Genetically Related Resistant Isolates From Domiciles. Clinical Infectious Diseases. 2013;57(4):513-20.	https://www.ncbi.nlm.nih.gov/pubmed/23667263
Developed Environments	Air	Europe	The Netherlands	inside hospital	NA	TR34/L98H, TR34/L98H/S297T/F495I	3	Snelders E, Huis In 'T Veld RAG, Rijs AJMM, Kema GHJ, Melchers WJG, Verweij PE. Possible Environmental Origin of Resistance of Aspergillus fumigatus to Medical Triazoles. Applied and Environmental Microbiology. 2009;75(12):4053-7.	https://pubmed.ncbi.nlm.nih.gov/19376899/
Developed Environments	Air	India	India	inside hospitals	NA	TR34/L98H	3	Chowdhary A, Kathuria S, Xu J, Sharma C, Sundar G, Singh PK, et al. Clonal Expansion and Emergence of Environmental Multiple-Triazole-Resistant Aspergillus fumigatus Strains Carrying the TR34/L98H Mutations in the cyp51A Gene in India. 2012;7(12):e52871.	https://www.ncbi.nlm.nih.gov/pubmed/23285210
Developed Environments	Air	Middle East	Kuwait	outside and inside hospital	NA	TR34/L98H	2	Ahmad S, Khan Z, Hagen F, Meis JF. Occurrence of triazole-resistant Aspergillus fumigatus with TR34/L98H mutations in outdoor and hospital environment in Kuwait. Environmental Research. 2014;133:20-6.	https://www.sciencedirect.com/science/article/abs/pii/S0013935114001625
Developed Environments	Particulate Debris	Europe	France	dust from hospital floor	NA	TR34/L98H	2	Godeau C, Reboux G, Scherer E, Laboissiere A, Lechenault-Bergerot C, Millon L, et al. Azole-resistant Aspergillus fumigatus in the hospital: Surveillance from flower beds to corridors. American journal of infection control. 2019.	https://www.ncbi.nlm.nih.gov/pubmed/31753549
Developed Environments	Particulate Debris	Europe	France	electronic dust collection inside of patients' homes	No	TR34/L98H, F46Y/M172V/E427K, F46Y/M172V/N248T/D255E/E427K, H285Y	5	Dauchy C, Bautin N, Nseir S, Reboux G, Wintjens R, Le Rouzic O, et al. Emergence of Aspergillus fumigatus azole resistance in azole-naïve patients with chronic obstructive pulmonary disease and their homes. Indoor Air. 2018;28(2):298-306.	https://www.ncbi.nlm.nih.gov/pubmed/29082624
Developed Environments	Particulate Debris	Europe	France	surface samples from inside an aspergillosis patient's home	NA	TR46/Y121F/T289A, NA	29	Lavergne R-A, Chouaki T, Hagen F, Toublanc B, Dupont H, Jounieaux V, et al. Home Environment as a Source of Life-Threatening Azole-Resistant Aspergillus fumigatus in Immunocompromised Patients: Table 1. 2016:ciw664.	https://www.ncbi.nlm.nih.gov/pubmed/27682064
Developed Environments	Particulate Debris	Middle East	Kuwait	swabs of hospital floor	NA	TR34/L98H	2	Ahmad S, Khan Z, Hagen F, Meis JF. Occurrence of triazole-resistant Aspergillus fumigatus with TR34/L98H mutations in outdoor and hospital environment in Kuwait. Environmental Research. 2014;133:20-6.	https://www.sciencedirect.com/science/article/abs/pii/S0013935114001625
Developed Environments	Plant Debris	Africa	Tanzania	woody debris and wood samples from trees near a medical center	Suggested	TR34/L98H	7	Chowdhary A, Sharma C, Van Den Boom M, Yntema JB, Hagen F, Verweij PE, et al. Multi-azole-resistant Aspergillus fumigatus in the environment in Tanzania. 2014;69(11):2979-83.	https://www.ncbi.nlm.nih.gov/pubmed/25006238
Developed Environments	Plant Debris	Africa	Tanzania	woody debris from tree trunk hollows	Suggested	TR34/L98H, TR46/Y121F/T289A, G54E	14j	Sharma C, Hagen F, Moroti R, Meis JF, Chowdhary A. Triazole-resistant Aspergillus fumigatus harbouring G54 mutation: Is it de novo or environmentally acquired? Journal of Global Antimicrobial Resistance. 2015;3(2):69-74.	https://www.ncbi.nlm.nih.gov/pubmed/27873672
Developed Environments	Plant Debris	East Asia	China	leaves from hospital gardens, city parks	NA	TR34/L98H/S297T/F495I	0.5f	Chen Y, Lu Z, Zhao J, Zou Z, Gong Y, Qu F, et al. Epidemiology and Molecular Characterizations of Azole Resistance in Clinical and Environmental Aspergillus fumigatus Isolates from China. Antimicrobial Agents and Chemotherapy. 2016;60(10):5878-84.	https://www.ncbi.nlm.nih.gov/pubmed/27431231
Developed Environments	Plant Debris	Europe	The Netherlands	household waste, green waste	Yes	TR34/L98H, TR34/L98H/S302N, TR34/L98H/L343H, TR34/L98H/E356V	37	Schoustra SE, Debets AJM, Rijs AJMM, Zhang J, Snelders E, Leendertse PC, et al. Environmental Hotspots for Azole Resistance Selection of Aspergillus fumigatus, the Netherlands. Emerging Infectious Diseases. 2019;25(7):1347-53.	https://www.ncbi.nlm.nih.gov/pmc/articles/PMC6590754/
Developed Environments	Soil	Africa	Tanzania	hospital parking areas and gardens (flowers not specified)	Suggested	TR34/L98H, TR46/Y121F/T289A	8	Chowdhary A, Sharma C, Van Den Boom M, Yntema JB, Hagen F, Verweij PE, et al. Multi-azole-resistant Aspergillus fumigatus in the environment in Tanzania. 2014;69(11):2979-83.	https://www.ncbi.nlm.nih.gov/pubmed/25006238
Developed Environments	Soil	Africa	Tanzania	hospital parking areas and gardens (flowers not specified)	Suggested	TR34/L98H, TR46/Y121F/T289A, G54E	14i	Sharma C, Hagen F, Moroti R, Meis JF, Chowdhary A. Triazole-resistant Aspergillus fumigatus harbouring G54 mutation: Is it de novo or environmentally acquired? Journal of Global Antimicrobial Resistance. 2015;3(2):69-74.	https://www.ncbi.nlm.nih.gov/pubmed/27873672
Developed Environments	Soil	East Asia	China	hospital gardens	NA	TR34/L98H, TR46/Y121F/T289A, TR34/L98H/S297T/F495I, G448S, G170G, F46Y/G89G/M172V/N248T/D255E/L358L/E427K/C454C, WT	46	Cao D, Wu R, Dong S, Wang F, Ju C, Yu S, et al. Azole resistance in environmental Aspergillus fumigatus isolates from China: A five-year survey from 2014 to 2018. Antimicrobial agents and chemotherapy. 2020.	https://aac.asm.org/content/64/10/e00904-20
Developed Environments	Soil	East Asia	China	hospital gardens, city parks	NA	TR34/L98H/S297T/F495I	0.5f	Chen Y, Lu Z, Zhao J, Zou Z, Gong Y, Qu F, et al. Epidemiology and Molecular Characterizations of Azole Resistance in Clinical and Environmental Aspergillus fumigatus Isolates from China. Antimicrobial Agents and Chemotherapy. 2016;60(10):5878-84.	https://www.ncbi.nlm.nih.gov/pubmed/27431231
Developed Environments	Soil	Europe	Denmark	hospital and park flowerbeds (flowers not specified)	Suggested	TR34/L98H	4	Mortensen KL, Mellado E, Lass-Florl C, Rodriguez-Tudela JL, Johansen HK, Arendrup MC. Environmental Study of Azole-Resistant Aspergillus fumigatus and Other Aspergilli in Austria, Denmark, and Spain. 2010;54(11):4545-9.	https://www.ncbi.nlm.nih.gov/pubmed/20805399
Developed Environments	Soil	Europe	France	private garden (flowers not specified)	NA	TR46/Y121F/T289A, NA	10	Lavergne R-A, Chouaki T, Hagen F, Toublanc B, Dupont H, Jounieaux V, et al. Home Environment as a Source of Life-Threatening Azole-Resistant Aspergillus fumigatus in Immunocompromised Patients: Table 1. 2016:ciw664.	https://www.ncbi.nlm.nih.gov/pubmed/27682064
Developed Environments	Soil	Europe	France	soil taken from hospital flowerbeds (growing tulips from the Netherlands) and indoor potted trees	NA	TR34/L98H	64	Godeau C, Reboux G, Scherer E, Laboissiere A, Lechenault-Bergerot C, Millon L, et al. Azole-resistant Aspergillus fumigatus in the hospital: Surveillance from flower beds to corridors. American journal of infection control. 2019.	https://www.ncbi.nlm.nih.gov/pubmed/31753549
Developed Environments	Soil	Europe	Ireland	outside hospital	NA	TR34/L98H	1	Dunne K, Hagen F, Pomeroy N, Meis JF, Rogers TR. Intercountry Transfer of Triazole-Resistant Aspergillus fumigatus on Plant Bulbs. Clinical Infectious Diseases. 2017;65(1):147-9.	https://www.ncbi.nlm.nih.gov/pubmed/28369271
Developed Environments	Soil	Europe	Italy	public gardens (flowers not specified)	NA	TR34/L98H	1	Prigitano A, Esposto MC, Romanò L, Auxilia F, Tortorano AM. Azole-resistant Aspergillus fumigatus in the Italian environment. Journal of Global Antimicrobial Resistance. 2019;16:220-4.	https://www.ncbi.nlm.nih.gov/pubmed/30367993
Developed Environments	Soil	Europe	Switzerland	public flowerbed (flowers not specified)	NA	TR34/L98H	1	Riat A, Plojoux J, Gindro K, Schrenzel J, Sanglard D. Azole Resistance of Environmental and Clinical Aspergillus fumigatus Isolates from Switzerland. Antimicrobial Agents and Chemotherapy. 2018;62(4):e02088-17.	https://www.ncbi.nlm.nih.gov/pubmed/29437612
Developed Environments	Soil	Europe	The Netherlands	hospital grounds	NA	TR34/L98H, TR34/L98H/Q141H, WT	7	Snelders E, Huis In 'T Veld RAG, Rijs AJMM, Kema GHJ, Melchers WJG, Verweij PE. Possible Environmental Origin of Resistance of Aspergillus fumigatus to Medical Triazoles. Applied and Environmental Microbiology. 2009;75(12):4053-7.	https://www.ncbi.nlm.nih.gov/pubmed/19376899
Developed Environments	Soil	Europe	UK	botanical gardens, hospital grounds, public gardens, hospital gardens (flowers not specified)	NA	TR34/L98H, WT, MIC	15	Tsitsopoulou A, Posso R, Vale L, Bebb S, Johnson E, White PL. Determination of the Prevalence of Triazole Resistance in Environmental Aspergillus fumigatus Strains Isolated in South Wales, UK. Frontiers in Microbiology. 2018;9.	https://www.ncbi.nlm.nih.gov/pubmed/29997605
Developed Environments	Soil	Europe	UK	hospital, public gardens, parks, cemeteries, open spaces, flower beds (flowers not specified)	NA	TR34/L98H, TR46/Y121F/T289A, MIC	17	Sewell TR, Zhang Y, Brackin AP, Shelton JMG, Rhodes J, Fisher MC. Elevated Prevalence of Azole-Resistant Aspergillus fumigatus in Urban versus Rural Environments in the United Kingdom. Antimicrobial Agents and Chemotherapy. 2019;63(9).	https://www.ncbi.nlm.nih.gov/pmc/articles/PMC6709452/
Developed Environments	Soil	India	India	garden (plants not specified)	Suggested	TR34/L98H, G54E	5	Sharma C, Hagen F, Moroti R, Meis JF, Chowdhary A. Triazole-resistant Aspergillus fumigatus harbouring G54 mutation: Is it de novo or environmentally acquired? Journal of Global Antimicrobial Resistance. 2015;3(2):69-74.	https://www.ncbi.nlm.nih.gov/pubmed/27873672
Developed Environments	Soil	India	India	tea gardens, hospital garden flower pots (flowers not specified)	Yes	TR34/L98H	24	Chowdhary A, Kathuria S, Xu J, Sharma C, Sundar G, Singh PK, et al. Clonal Expansion and Emergence of Environmental Multiple-Triazole-Resistant Aspergillus fumigatus Strains Carrying the TR34/L98H Mutations in the cyp51A Gene in India. 2012;7(12):e52871.	https://www.ncbi.nlm.nih.gov/pubmed/23285210
Developed Environments	Soil	Middle East	Iran	hospital gardens with orange trees and non-fruit-bearing trees	Suggested	TR34/L98H	5	Badali H, Vaezi A, Haghani I, Yazdanparast SA, Hedayati MT, Mousavi B, et al. Environmental study of azole-resistant Aspergillus fumigatus with TR34/L98H mutations in the cyp51A gene in Iran. 2013:659.	https://www.ncbi.nlm.nih.gov/pubmed/23668594
Developed Environments	Soil	Middle East	Iran	hospitals	Suggested	NA	84	Mirshekar Z, Behnampour N, Amini A, Alizad G, kouchaki GM, Niknejad F. Screening for Azole Resistance among Aspergillus spp isolated from Soil of Hospitals and a University Campus in Gorgan, Iran. Medical Laboratory Journal. 2020;14(4):27-30.	http://www.mlj.goums.ac.ir/browse.php?a_id=1254&sid=1&slc_lang=fa
Developed Environments	Soil	Middle East	Kuwait	industrial areas	NA	TR34/L98H	4	Ahmad S, Khan Z, Hagen F, Meis JF. Occurrence of triazole-resistant Aspergillus fumigatus with TR34/L98H mutations in outdoor and hospital environment in Kuwait. Environmental Research. 2014;133:20-6.	https://www.sciencedirect.com/science/article/abs/pii/S0013935114001625
Developed Environments	Soil	South America	Colombia	public gardens, flower beds (flowers not specified)	No	TR53	1	Alvarez-Moreno C, Lavergne R-A, Hagen F, Morio F, Meis JF, Le Pape P. Azole-resistant Aspergillus fumigatus harboring TR34/L98H, TR46/Y121F/T289A and TR53 mutations related to flower fields in Colombia. Scientific Reports. 2017;7(1):45631.	https://www.ncbi.nlm.nih.gov/pmc/articles/PMC5372364/
Developed Environments	Water	Europe	The Netherlands	hospital water filters	NA	TR34/L98H	2	Snelders E, Huis In 'T Veld RAG, Rijs AJMM, Kema GHJ, Melchers WJG, Verweij PE. Possible Environmental Origin of Resistance of Aspergillus fumigatus to Medical Triazoles. Applied and Environmental Microbiology. 2009;75(12):4053-7.	https://www.ncbi.nlm.nih.gov/pubmed/19376899
Developed Environments	Water	Middle East	Iraq	indoor swimming pool	NA	MIC	1	Abdullah B, Saadullah AA. Susceptibility of Some Antifungal Drugs Against Selected Fungal Species Isolated From Indoor Public Swimming Pools in Duhok City, Iraq. Journal of Life and Bio Sciences Research. 2020;1(1):8-11.	https://www.jlbsr.org/index.php/jlbsr/article/view/6
Other Environments	Air	Europe	Norway	air inside of sawmills	Yes	TR34/L98H, WT	2	Viegas C, Almeida B, Aranha Caetano L, Afanou A, Straumfors A, Veríssimo C, et al. Algorithm to assess the presence of Aspergillus fumigatus resistant strains: The case of Norwegian sawmills. International journal of environmental health research. 2020:1-9.	https://www.tandfonline.com/doi/abs/10.1080/09603123.2020.1810210
Other Environments	Air	Europe	Portugal	water treatment plant	NA	F46Y/M172V/E427K, WT	6	Monteiro C, Pinheiro D, Maia M, Faria MA, Lameiras C, Pinto E. Aspergillus species collected from environmental air samples in Portugal-molecular identification, antifungal susceptibility and sequencing of cyp51A gene on A. fumigatus sensu stricto itraconazole resistant. J Appl Microbiol. 2019;126(4):1140-8.	https://www.ncbi.nlm.nih.gov/pubmed/30735287
Other Environments	Compost	Europe	Italy	rose pots	NA	TR34/L98H, WT	2	Prigitano A, Venier V, Cogliati M, De Lorenzis G, Esposto M, Tortorano A. Azole-resistant Aspergillus fumigatus in the environment of northern Italy, May 2011 to June 2012. 2014;19(12):20747.	https://www.ncbi.nlm.nih.gov/pubmed/24698139
Other Environments	Compost	Europe	Switzerland	no information provided	NA	MIC	18i	Meneau I, Sanglard D. Azole and fungicide resistance in clinical and environmentalAspergillus fumigatusisolates. Medical Mycology. 2005;43(s1):307-11.	https://www.ncbi.nlm.nih.gov/pubmed/16110825
Other Environments	Compost	Europe	Switzerland	no information provided	NA	TR34/L98H	3	Riat A, Plojoux J, Gindro K, Schrenzel J, Sanglard D. Azole Resistance of Environmental and Clinical Aspergillus fumigatus Isolates from Switzerland. Antimicrobial Agents and Chemotherapy. 2018;62(4):e02088-17.	https://www.ncbi.nlm.nih.gov/pubmed/29437612
Other Environments	Compost	Middle East	Iran	no information provided	Suggested	TR34/L98H, TR46/Y121F/T289A, TR46/Y121F/M172I/T289A/G448S, MIC	57	Ahangarkani F, Puts Y, Nabili M, Khodavaisy S, Moazeni M, Salehi Z, et al. First azole‐resistant Aspergillus fumigatus isolates with the environmental TR 46 /Y121F/T289A mutation in Iran. Mycoses. 2020.	https://www.ncbi.nlm.nih.gov/pubmed/32056319
Other Environments	Compost	North America	USA	pile in agricultural field (crops not specified)	NA	TR46/Y121F/T289A	11	Kang SE, Sumabat LG, Melie T, Mangum B, Momany M, Brewer MT. Evidence for the agricultural origin of antimicrobial resistance in a fungal pathogen of humans. bioRxiv. 2020:2020.05.24.113787.	https://www.biorxiv.org/content/10.1101/2020.05.24.113787v1
Other Environments	N/A	Europe	The Netherlands	unknown	NA	MIC	1	Snelders E, Huis In 'T Veld RAG, Rijs AJMM, Kema GHJ, Melchers WJG, Verweij PE. Possible Environmental Origin of Resistance of Aspergillus fumigatus to Medical Triazoles. Applied and Environmental Microbiology. 2009;75(12):4053-7.	https://www.ncbi.nlm.nih.gov/pubmed/19376899
Other Environments	Plant Debris	Europe	France	sawmill substrate (shavings, sawdust, organic matter decomposition, earth soil type or effluent)	Yes	TR34/L98H/S297T/F495I, TR34/L98H, P216L, WT	24	Jeanvoine A, Rocchi S, Reboux G, Crini N, Crini G, Millon L. Azole-resistant Aspergillus fumigatus in sawmills of Eastern France. Journal of Applied Microbiology. 2017;123(1):172-84.	https://www.ncbi.nlm.nih.gov/pubmed/28497646
Other Environments	Plant Debris	Europe	The Netherlands	wood chipping waste	Yes	TR34/L98H	18	Schoustra SE, Debets AJM, Rijs AJMM, Zhang J, Snelders E, Leendertse PC, et al. Environmental Hotspots for Azole Resistance Selection of Aspergillus fumigatus, the Netherlands. Emerging Infectious Diseases. 2019;25(7):1347-53.	https://www.ncbi.nlm.nih.gov/pmc/articles/PMC6590754/
Other Environments	Soil	Europe	Germany	no information provided	NA	TR34/L98H, TR46/Y121F/T289A, TR46/Y121F/M172I/T289A, G54A, M220I, WT	55	Bader O, Tünnermann J, Dudakova A, Tangwattanachuleeporn M, Weig M, Groß U. Environmental Isolates of Azole-Resistant Aspergillus fumigatus in Germany. Antimicrobial Agents and Chemotherapy. 2015;59(7):4356-9.	https://www.ncbi.nlm.nih.gov/pmc/articles/PMC4468681/
Other Environments	Soil	Europe	UK	forest	NA	TR34/L98H	1	Sewell TR, Zhang Y, Brackin AP, Shelton JMG, Rhodes J, Fisher MC. Elevated Prevalence of Azole-Resistant Aspergillus fumigatus in Urban versus Rural Environments in the United Kingdom. Antimicrobial Agents and Chemotherapy. 2019;63(9).	https://www.ncbi.nlm.nih.gov/pmc/articles/PMC6709452/
Other Environments	Soil	India	India	soil containing bird excreta	NA	TR34/L98H	2	Chowdhary A, Kathuria S, Xu J, Sharma C, Sundar G, Singh PK, et al. Clonal Expansion and Emergence of Environmental Multiple-Triazole-Resistant Aspergillus fumigatus Strains Carrying the TR34/L98H Mutations in the cyp51A Gene in India. 2012;7(12):e52871.	https://www.ncbi.nlm.nih.gov/pubmed/23285210
aAzole-resistant isolates have a known mutation in cyp51A conveying azole-resistance or have MIC values greater than ≥ 2µg/mL for all medical azoles except posaconazole (MIC ≥ 0.5 µg/mL)
bAgriculture includes agricultural settings; developed environments include human-inhabited or developed areas; products include samples taken from commercial retail plant products; other environments do not fall into the other three categories
cPlant debris includes parts of plants that have been removed such as vegetable waste, woody debris, green waste; debris includes dust and swab samples
dYes= azole fungicide use either clearly stated or measured as residual azole values present in the substrate. Azole use was suggested when information was provided about the country's azole use use overall, but not the specific site. No azole use was when studies clearly stated no azoles were used. NA= no information provided
e NA= Grown on selective media containing azoles; MIC= high MIC values; WT= Isolates with a wild type cyp51A but have high MIC values (High MIC ≥ 2 µg/mL for at least one medical azole)
fDistribution of isolates not specified; isolate total n=2
gDistribution of isolates not specified; isolate total n=4
hDistribution of isolates not specified; isolate total n=23
iDistribution of isolates not specified; isolate total n=36
jDistribution of isolates not specified; isolate total n=28
